# Supplementary material for: Dimensional Characterization and Hybrid Manufacturing of Copper Parts Obtained by Atomic Diffusion Additive Manufacturing, and CNC Machining
Source: Materials (Basel). 2024 Mar 21;17(6):1437. doi: 10.3390/ma17061437 (PMC10972481; doi:10.3390/ma17061437)
Supplement: Supplementary file 1 [file materials-17-01437-s001.zip]

Archive with 8 entries (8 files):
- CA_F.stl
- LA.stl
- RH_C.stl
- RP_C_LD6-LD4.stl
- RR_C_10mm.stl
- RSA_M_C_10mm.stl
- RS_M_C_10mm.stl
- ST_M.stl
